# Supplementary material for: A rapid, specific, extraction-less, and cost-effective RT-LAMP test for the detection of SARS-CoV-2 in clinical specimens
Source: PLoS One. 2022 Apr 11;17(4):e0266703. doi: 10.1371/journal.pone.0266703 (PMC9000105; doi:10.1371/journal.pone.0266703)
Supplement: S2 File — (XLSX) [file pone.0266703.s002.xlsx]

## Sheet: Positive Samples
POSITIVE SAMPLES
			SARS-CoV-2 (N1-N2-N3) VIC	RNAse P Cy5		LAMP Orf1, E1, N2	LAMP 18s RNA
			Ct Values	Ct Values		Detected YES/NO	Detected YES/NO
SAMPLES SET 1	Barcode ID
Sample 1	581994AC	Positive Swab	21.95	25.43		YES	YES
Sample 2	B04849773	Positive Swab	24.349	30.237		YES	YES
Sample 3	B04851004	Positive Swab	31.233	24.349		YES	YES
Sample 4	B04850264	Positive Swab	31.207	31.43		YES	YES
Sample 5	B04849387	Positive Swab	26.809	31.497		YES	YES
Sample 6	B04841441	Positive Swab	23.45	31.754		YES	YES
Sample 7	B04850144	Positive Swab	29.767	29.543		YES	YES
Sample 8	B04868646	Positive Swab	26.456	28.765		YES	YES
Sample 9	B04855520	Positive Swab	28.346	31.347		YES	YES
Sample 10	B04859810	Positive Swab	25.462	32.123		YES	YES
Sample 11	B03126064	Positive Swab	26.306	33.4		YES	YES
Sample 12	B03083108	Positive Swab	13.437	26.432		YES	YES
Sample 13	B03015167	Positive Swab	32.345	24.321		YES	YES
Sample 14	B03014006	Positive Swab	17.346	25.937		YES	YES
Sample 15	B03161488	Positive Swab	18.325	29.436		YES	YES
Sample 16	B03131572	Positive Swab	16.342	30.345		YES	YES
Sample 17	B03163934	Positive Swab	23.465	35.456		YES	YES
Sample 18	B03163871	Positive Swab	21.935	27.834		YES	YES
Sample 19	B03162503	Positive Swab	19.765	31.674		YES	YES
Sample 20	B03158050	Positive Swab	17.3	32.453		YES	YES
Sample 21	B03123395	Positive Swab	18.453	31.433		YES	YES
Sample 22	B03132972	Positive Swab	17.965	32.952		YES	YES
Sample 23	B03159566	Positive Swab	26.894	32.876		YES	YES
Sample 24	B03128992	Positive Swab	32.345	28.764		YES	YES
Sample 25	B03119799	Positive Swab	28.243	35.6		YES	YES
Sample 26	B03120095	Positive Swab	24.3	33.979		YES	YES
Sample 27	B03087544	Positive Swab	31.754	31.987		YES	YES
Sample 28	B03120589	Positive Swab	30.231	32.432		YES	YES
Sample 29	B03157381	Positive Swab	31.343	30.432		YES	YES
Sample 30	B03162349	Positive Swab	26.765	30.765		YES	YES
SAMPLES SET 2 Sympt.
Sample 1	71030869	POSITIVE SYMPTOMATIC	35.7072	25.7719		YES	YES
Sample 2	72579188	POSITIVE SYMPTOMATIC	33.4552	25.1388		YES	YES
Sample 3	70951415	POSITIVE SYMPTOMATIC	22.18	30.9185		YES	YES
Sample 4	65105571	POSITIVE SYMPTOMATIC	33.572	26.5652		YES	YES
Sample 5	70946500	POSITIVE SYMPTOMATIC	35.2445	24.3899		YES	YES
Sample 6	65108162	POSITIVE SYMPTOMATIC	35.5093	26.1115		YES	YES
Sample 7	72572250	POSITIVE SYMPTOMATIC	20.9672	26.6775		YES	YES
Sample 8	71242019	POSITIVE SYMPTOMATIC	23.3909	31.558		YES	YES
Sample 9	71163043	POSITIVE SYMPTOMATIC	19.1209	33.1347		YES	YES
Sample 10	71788815	POSITIVE SYMPTOMATIC	20.6056	20.6056		YES	YES
Sample 11	72558157	POSITIVE SYMPTOMATIC	23.0398	33.6814		YES	YES
Sample 12	66306851	POSITIVE SYMPTOMATIC	24.5996	33.2592		YES	YES
Sample 13	65145209	POSITIVE SYMPTOMATIC	20.4546	28.5325		YES	YES
Sample 14	65930810	POSITIVE SYMPTOMATIC	29.8244	37.286		YES	YES
Sample 15	70952477	POSITIVE SYMPTOMATIC	34.8505	28.6114		YES	YES
Sample 16	72557991	POSITIVE SYMPTOMATIC	23.3212	29.1913		YES	YES
Sample 17	65100612	POSITIVE SYMPTOMATIC	24.7048	25.3567		YES	YES
Sample 18	66585177	POSITIVE SYMPTOMATIC	18.954	28.3468		YES	YES
Sample 19	71067016	POSITIVE SYMPTOMATIC	25.652	30.5708		YES	YES
Sample 20	71792995	POSITIVE SYMPTOMATIC	19.8455	32.9493		YES	YES
Sample 21	71721471	POSITIVE SYMPTOMATIC	17.8254	25.9934		YES	YES
Sample 22	71740587	POSITIVE SYMPTOMATIC	35.0953	30.4769		YES	YES
Sample 23	65124229	POSITIVE SYMPTOMATIC	25.7556	31.9959		YES	YES
Sample 24	71908870	POSITIVE SYMPTOMATIC	20.4323	28.7518		YES	YES
Sample 25	71241691	POSITIVE SYMPTOMATIC	18.7113	33.2672		YES	YES
Sample 26	65639418	POSITIVE SYMPTOMATIC	24.2245	28.5279		YES	YES
Sample 27	71469014	POSITIVE SYMPTOMATIC	23.9063	28.4172		YES	YES
Sample 28	70976618	POSITIVE SYMPTOMATIC	24.9771	28.6256		YES	YES
Sample 29	71605978	POSITIVE SYMPTOMATIC	25.7719	31.7912		YES	YES
Sample 30	65777139	POSITIVE SYMPTOMATIC	25.3729	32.7873		YES	YES
Sample 31	71801382	POSITIVE SYMPTOMATIC	26.873	31.7217		YES	YES
Sample 32	72605725	POSITIVE SYMPTOMATIC	17.4516	27.4776		YES	YES
SAMPLES SET 2 Asympt.
Sample 1	72656597	POSITIVE ASYMPTOMATIC	11.9375	24.6003		YES	YES
Sample 2	71155792	POSITIVE ASYMPTOMATIC	15.521	23.978		YES	YES
Sample 3	71049064	POSITIVE ASYMPTOMATIC	15.3183	24.7264		YES	YES
Sample 4	71611441	POSITIVE ASYMPTOMATIC	25.153	37.7404		YES	YES
Sample 5	71233604	POSITIVE ASYMPTOMATIC	30.5431	34.6673		YES	YES
Sample 6	71039245	POSITIVE ASYMPTOMATIC	33.2593	32.0757		YES	YES
Sample 7	71608901	POSITIVE ASYMPTOMATIC	20.4222	25.2668		YES	YES
Sample 8	72617661	POSITIVE ASYMPTOMATIC	21.9643	28.4274		YES	YES
Sample 9	71636234	POSITIVE ASYMPTOMATIC	26.5476	30.9408		YES	YES
Sample 10	71931690	POSITIVE ASYMPTOMATIC	25.3736	28.4224		YES	YES
Sample 11	66309322	POSITIVE ASYMPTOMATIC	25.0416	25.2218		YES	YES
Sample 12	71596543	POSITIVE ASYMPTOMATIC	14.1185	22.3265		YES	YES
Sample 13	71535210	POSITIVE ASYMPTOMATIC	34.4957	38.6427		YES	YES
Sample 14	65138752	POSITIVE ASYMPTOMATIC	14.1626	28.5261		YES	YES
Sample 15	71756877	POSITIVE ASYMPTOMATIC	22.5202	35.3717		YES	YES
Sample 16	72683388	POSITIVE ASYMPTOMATIC	25.9943	31.0817		YES	YES
Sample 17	71038696	POSITIVE ASYMPTOMATIC	26.5574	33.0825		YES	YES
Sample 18	71156844	POSITIVE ASYMPTOMATIC	21.9265	28.4181		YES	YES
Sample 19	71195584	POSITIVE ASYMPTOMATIC	26.2559	30.4614		YES	YES
Sample 20	71629303	POSITIVE ASYMPTOMATIC	29.435	28.7524		YES	YES
Sample 21	71118768	POSITIVE ASYMPTOMATIC	13.0572	22.2083		YES	YES
Sample 22	72715526	POSITIVE ASYMPTOMATIC	26.0396	26.6612		YES	YES
Sample 23	70951665	POSITIVE ASYMPTOMATIC	30.7774	29.4931		YES	YES
Sample 24	70955277	POSITIVE ASYMPTOMATIC	36.5224	29.3201		YES	YES
Sample 25	71533805	POSITIVE ASYMPTOMATIC	18.2394	28.2203		YES	YES
Sample 26	71875453	POSITIVE ASYMPTOMATIC	14.9636	28.6438		YES	YES
Sample 27	72535748	POSITIVE ASYMPTOMATIC	32.2608	29.5342		YES	YES
Sample 28	70926206	POSITIVE ASYMPTOMATIC	34.6746	28.4707		YES	YES
Sample 29	71037823	POSITIVE ASYMPTOMATIC	22.9917	23.7808		YES	YES
Sample 30	71635756	POSITIVE ASYMPTOMATIC	17.501	29.8924		YES	YES
Sample 31	72639775	POSITIVE ASYMPTOMATIC	22.6593	27.1091		YES	YES
Sample 32	72703379	POSITIVE ASYMPTOMATIC	36.695	29.1417		YES	YES
Sample 33	65177668	POSITIVE ASYMPTOMATIC	36.6382	28.368		YES	YES
Sample 34	71636758	POSITIVE ASYMPTOMATIC	25.6973	28.5448		YES	YES
Sample 35	71632641	POSITIVE ASYMPTOMATIC	32.0623	32.1619		YES	YES
Sample 36	71065335	POSITIVE ASYMPTOMATIC	19.0555	34.4084		YES	YES
	Ct value > 30

## Sheet: Negative Samples
NEGATIVE SAMPLES
			SARS-CoV-2 VIC	RNAse P Cy5		LAMP Orf1, E1, N2 Detected	LAMP 18s RNA Detected
SAMPLES SET 1	Barcode ID		Ct Values	Ct Values
Sample 1	1251970AM	Negative Swab	Undetected	31.437		NO	YES
Sample 2	291969AA	Negative Swab	Undetected	32.987		NO	YES
Sample 3	4281972PCA	Negative Swab	Undetected	26.876		NO	YES
Sample 4	8231989TA	Negative Swab	Undetected	32.439		NO	YES
Sample 5	581971GB	Negative Swab	Undetected	31.478		NO	YES
Sample 6	10271988VG	Negative Swab	Undetected	28.342		NO	YES
Sample 7	8131968DH	Negative Swab	Undetected	32.996		NO	YES
Sample 8	416199SL	Negative Swab	Undetected	28.743		NO	YES
Sample 9	851992JH	Negative Swab	Undetected	28.392		NO	YES
Sample 10	12161989PS	Negative Swab	Undetected	29.875		NO	YES
Sample 11	4198152	Negative Swab	Undetected	31.323		NO	YES
Sample 12	4203566	Negative Swab	Undetected	31.987		NO	YES
Sample 13	4204514	Negative Swab	Undetected	30.986		NO	YES
Sample 14	4202889	Negative Swab	Undetected	30.567		NO	YES
Sample 15	4204088	Negative Swab	Undetected	29.965		NO	YES
Sample 16	4203025	Negative Swab	Undetected	32.475		NO	YES
Sample 17	4206358	Negative Swab	Undetected	26.457		NO	YES
Sample 18	4198010	Negative Swab	Undetected	26.574		NO	YES
Sample 19	4202887	Negative Swab	Undetected	28.649		NO	YES
Sample 20	4204610	Negative Swab	Undetected	27.654		NO	YES
Sample 21	4203224	Negative Swab	Undetected	28.128		NO	YES
Sample 22	4204236	Negative Swab	Undetected	26.564		NO	YES
Sample 23	4202760	Negative Swab	Undetected	29.764		NO	YES
Sample 24	4198259	Negative Swab	Undetected	27.453		NO	YES
Sample 25	4204483	Negative Swab	Undetected	26.5		NO	YES
Sample 26	4234444	Negative Swab	Undetected	28.943		NO	YES
Sample 27	4203890	Negative Swab	Undetected	26.459		NO	YES
Sample 28	4203497	Negative Swab	Undetected	34.3		NO	YES
Sample 29	4202009	Negative Swab	Undetected	29.87		NO	YES
Sample 30	4204614	Negative Swab	Undetected	36.342		NO	YES
Sample 31	4204434	Negative Swab	Undetected	28.3		NO	YES
Sample 32	4204325	Negative Swab	Undetected	29.567		NO	YES
Sample 33	4204593	Negative Swab	Undetected	32.4765		NO	YES
Sample 34	4204963	Negative Swab	Undetected	36.984		NO	YES
SAMPLES SET 2
Sample 1	65853125	Negative Swab	Undetected	30.4944		NO	YES
Sample 2	71240737	Negative Swab	Undetected	28.9835		NO	YES
Sample 3	65638917	Negative Swab	Undetected	37.6327		NO	YES
Sample 4	71908526	Negative Swab	Undetected	27.4746		NO	YES
Sample 5	72636070	Negative Swab	Undetected	29.7727		NO	YES
Sample 6	71208887	Negative Swab	Undetected	35.0425		NO	YES
Sample 7	72695793	Negative Swab	Undetected	32.5563		NO	YES
Sample 8	70935924	Negative Swab	Undetected	29.5998		NO	YES
Sample 9	71899076	Negative Swab	Undetected	26.9823		NO	YES
Sample 10	71159064	Negative Swab	Undetected	30.8155		NO	YES
Sample 11	65161891	Negative Swab	Undetected	33.3753		NO	YES
Sample 12	61435742	Negative Swab	Undetected	39.5754		NO	YES
Sample 13	71803033	Negative Swab	Undetected	28.844		NO	YES
Sample 14	65131076	Negative Swab	Undetected	36.5159		NO	YES
Sample 15	71237712	Negative Swab	Undetected	31.47		NO	YES
Sample 16	71492590	Negative Swab	Undetected	31.0276		NO	YES
Sample 17	71491229	Negative Swab	Undetected	30.5917		NO	YES
Sample 18	71028197	Negative Swab	Undetected	33.7633		NO	YES
Sample 19	71728953	Negative Swab	Undetected	28.549		NO	YES
Sample 20	66323560	Negative Swab	Undetected	32.4348		NO	YES
Sample 21	71117560	Negative Swab	Undetected	31.7363		NO	YES
Sample 22	72547854	Negative Swab	Undetected	32.446		NO	YES
Sample 23	71709904	Negative Swab	Undetected	28.2955		NO	YES
Sample 24	71789947	Negative Swab	Undetected	33.8824		NO	YES
Sample 25	70980844	Negative Swab	Undetected	32.3915		NO	YES
Sample 26	66566039	Negative Swab	Undetected	32.0688		NO	YES
Sample 27	71737911	Negative Swab	Undetected	29.1074		NO	YES
Sample 28	65020605	Negative Swab	Undetected	30.4095		NO	YES
Sample 29	65123171	Negative Swab	Undetected	31.2597		NO	YES
Sample 30	70975021	Negative Swab	Undetected	31.8826		NO	YES
Sample 31	70929717	Negative Swab	Undetected	17.9154		NO	YES
Sample 32	65142857	Negative Swab	Undetected	30.9211		NO	YES
Sample 33	72671196	Negative Swab	Undetected	25.1352		NO	YES
Sample 34	71159832	Negative Swab	Undetected	30.8441		NO	YES
Sample 35	71533896	Negative Swab	Undetected	29.5161		NO	YES
Sample 36	70932077	Negative Swab	Undetected	32.6196		NO	YES
Sample 37	66501874	Negative Swab	Undetected	31.1997		NO	YES
Sample 38	71770782	Negative Swab	Undetected	31.361		NO	YES
Sample 39	71013655	Negative Swab	Undetected	30.7783		NO	YES
Sample 40	72581307	Negative Swab	Undetected	30.3679		NO	YES
Sample 41	66463692	Negative Swab	Undetected	27.1797		NO	YES
Sample 42	71796441	Negative Swab	Undetected	29.5516		NO	YES
Sample 43	72637528	Negative Swab	Undetected	25.3197		NO	YES
Sample 44	65920237	Negative Swab	Undetected	29.3948		NO	YES
Sample 45	70706817	Negative Swab	Undetected	34.0111		NO	YES
Sample 46	71925475	Negative Swab	Undetected	29.1983		NO	YES
Sample 47	70979208	Negative Swab	Undetected	33.8		NO	YES
Sample 48	65161262	Negative Swab	Undetected	34.8155		NO	YES
Sample 49	70707516	Negative Swab	Undetected	15.2809		NO	YES
